# Supplementary material for: PRC2 Regulated Atoh8 Is a Regulator of Intestinal Microfold Cell (M Cell) Differentiation
Source: Int J Mol Sci. 2021 Aug 28;22(17):9355. doi: 10.3390/ijms22179355 (PMC8431250; doi:10.3390/ijms22179355)
Supplement: Supplementary file 1 [file ijms-22-09355-s001.zip]

Archive with 1 entries (1 files):
- ijms-1292728-supplementary.pdf
